# Supplementary material for: Cyano- and Ketone-Containing Selenoesters as Multi-Target Compounds against Resistant Cancers
Source: Cancers (Basel). 2021 Sep 11;13(18):4563. doi: 10.3390/cancers13184563 (PMC8465942; doi:10.3390/cancers13184563)
Supplement: Supplementary file 1 [file cancers-13-04563-s001.zip]

Archive with 1 entries (1 files):
- cancers-1316675-supplementary.pdf
